# Supplementary material for: A Novel HPLC Method for Direct Detection of Nitric Oxide Scavengers from Complex Plant Matrices and Its Application to Aloysia triphylla Leaves
Source: Molecules. 2018 Jun 28;23(7):1574. doi: 10.3390/molecules23071574 (PMC6100114; doi:10.3390/molecules23071574)
Supplement: Supplementary File 1 [file molecules-23-01574-s001.zip]

Archive with 1 entries (1 files):
- molecules-318709-SI.pdf
